# Supplementary material for: Genome-Wide Survey of Cold Stress Regulated Alternative Splicing in Arabidopsis thaliana with Tiling Microarray
Source: PLoS One. 2013 Jun 11;8(6):e66511. doi: 10.1371/journal.pone.0066511 (PMC3679080; doi:10.1371/journal.pone.0066511)
Supplement: Table S1 — Cold regulated alternative splicing events for 24 h cold treatment data (this work), 2 and 10 h from Matsui et al. [11] , and pooled time points from Filichkin et al . [38] . (XLS) [file pone.0066511.s005.xls]

## Sheet: 24h
Table S1. Cold regulated alternative splicing events
Gene	Cold response (FC)	Intron	Type	Dir	P-value
AT1G01060	3.94488	intron 1	u	-	3.52772e-05
AT1G06550		intron 2	u	-	0.00182535
AT1G06720	4.38149	intron 11	u	-	0.0455184
AT1G07360		intron 1	u	-	0.0500374
AT1G07420		intron 6	u	-	0.0369987
AT1G07840		intron 2	u	+	0.0144459
AT1G08640		intron 3	u	+	0.0479366
AT1G11430		intron 1	u	+	0.0145731
AT1G11545		intron 1	u	-	0.000626844
AT1G12240	-10.7647	intron 2	u	+	0.0134646
AT1G12930		intron 19	u	+	0.0301862
AT1G15410		intron 2	u	+	0.0400716
AT1G15480		intron 1	u	+	0.0276886
AT1G19000		intron 1	u	+	0.0396627
AT1G19580		intron 3	u	+	0.0133486
AT1G20620		intron 1	u	+	0.0137376
AT1G21610		intron 6	u	+	0.00853494
AT1G22970		intron 2	r	-	0.0299708
AT1G24090		intron 5	r	+	0.0237694
AT1G27290		intron 1	u	+	0.00780297
AT1G27760	5.68287	intron 5	u	-	0.0233809
AT1G28260		intron 3	r	+	0.0146323
AT1G31020		intron 1	u	+	0.0217605
AT1G34470		intron 2	u	+	0.0261602
AT1G45160		intron 1	u	-	0.0358689
AT1G47530	3.70076	intron 3	u	-	0.025904
AT1G49520		intron 4	u	+	0.0235617
AT1G50730		intron 8	u	-	0.016565
AT1G51090	42.5603	intron 2	u	-	0.000488496
AT1G51950		intron 1	u	+	0.0215516
AT1G53165		intron 10	u	+	0.0459529
AT1G54170		intron 1	u	+	0.0397773
AT1G54170		intron 4	u	-	0.00833685
AT1G55970		intron 14	u	-	0.0301039
AT1G56500		intron 10	u	+	0.046664
AT1G58440		intron 3	u	+	0.00887392
AT1G59820		intron 15	u	+	0.00304824
AT1G60080		intron 6	u	-	0.0244302
AT1G61800	82.4249	intron 1	u	-	0.0398662
AT1G61800	82.4249	intron 4	u	-	0.00183059
AT1G63430		intron 12	u	+	0.0148126
AT1G64150		intron 8	u	-	0.0478154
AT1G65060	9.10992	intron 2	u	-	1.04548e-13
AT1G65930		intron 8	u	+	0.00536952
AT1G68570		intron 4	u	-	0.0248535
AT1G69420		intron 3	u	+	0.0400755
AT1G69870	13.0412	intron 1	u	-	9.89194e-05
AT1G69870	13.0412	intron 2	u	-	8.08178e-12
AT1G71810		intron 5	u	+	0.0499463
AT1G73390	8.33639	intron 1	u	-	4.60086e-06
AT1G73390	8.33639	intron 6	u	-	6.43855e-12
AT1G73390	8.33639	intron 2	u	-	0.00344367
AT1G77600		intron 25	u	-	0.0393478
AT1G77710		intron 2	u	+	0.0344447
AT1G78600	6.11472	intron 2	u	-	0.00463738
AT2G01640		intron 4	r	+	0.0299119
AT2G13790		intron 4	u	+	0.0403473
AT2G15050		intron 1	u	+	0.0171315
AT2G16090		intron 4	u	+	0.0397808
AT2G16890	15.5774	intron 1	u	-	0.00223096
AT2G19950		intron 4	u	-	0.016538
AT2G21940		intron 9	u	-	0.0376545
AT2G22450	4.42633	intron 3	u	-	0.0461849
AT2G22980		intron 5	u	+	0.0368168
AT2G22990		intron 7	u	+	0.0258604
AT2G22990		intron 4	u	+	5.04407e-08
AT2G23000		intron 9	u	-	0.0051251
AT2G23150		intron 1	u	-	0.0382803
AT2G25737		intron 8	u	-	0.029927
AT2G26460		intron 1	u	-	0.013422
AT2G27460		intron 12	u	-	0.0356111
AT2G27510		intron 1	u	-	0.0465698
AT2G28900		intron 2	u	-	0.0010298
AT2G29290	-21.5433	intron 3	u	+	0.0115376
AT2G31610		intron 3	u	-	0.0346838
AT2G33340		intron 2	u	+	0.0174203
AT2G36390	7.84662	intron 5	u	-	0.0501897
AT2G36390	7.84662	intron 2	u	-	0.0395873
AT2G37040	4.09342	intron 1	u	-	0.00137409
AT2G37195		intron 3	u	-	0.0258777
AT2G39340		intron 11	u	+	0.00979138
AT2G39550		intron 1	u	+	0.0395599
AT2G42530	447.883	intron 1	u	-	2.5713e-07
AT2G43160		intron 1	u	+	0.00399523
AT2G44670		intron 1	u	+	0.0199961
AT2G44950		intron 3	u	+	0.00815165
AT2G47460	7.35772	intron 2	u	-	0.0269323
AT3G03920		intron 1	u	-	0.00260656
AT3G05420		intron 2	u	+	0.0345404
AT3G06380		intron 1	u	-	0.0302782
AT3G06620		intron 4	r	-	0.0263303
AT3G09180		intron 1	u	+	0.0474323
AT3G13750	-7.28876	intron 7	r	+	0.0213898
AT3G14750		intron 2	u	+	0.0158483
AT3G15380		intron 9	u	+	0.0278814
AT3G15430	3.7868	intron 3	r	+	0.0302089
AT3G16785		intron 8	r	+	0.0467185
AT3G17205		intron 10	u	-	0.0398734
AT3G17900		intron 8	u	+	0.00529891
AT3G18480		intron 10	u	+	0.0134851
AT3G18860		intron 14	r	+	0.032155
AT3G19170		intron 1	u	-	0.0211758
AT3G19450		intron 3	r	-	0.0135841
AT3G19450		intron 2	u	-	0.0318912
AT3G19830		intron 1	u	+	0.0365322
AT3G20320		intron 4	u	-	0.0260128
AT3G20410		intron 4	u	-	0.0162444
AT3G22420		intron 6	u	+	0.025743
AT3G23940		intron 12	u	+	0.00520375
AT3G24170		intron 15	u	-	0.0457676
AT3G25545		intron 1	u	+	0.00600993
AT3G26510		intron 3	u	+	0.0477514
AT3G26510		intron 2	u	+	0.000217886
AT3G27380	6.67806	intron 1	u	-	0.00223275
AT3G29200		intron 3	u	-	0.0202575
AT3G43270		intron 2	u	-	0.0318442
AT3G45780	-2.79181	intron 1	u	+	0.0462248
AT3G46960		intron 7	u	-	0.0245258
AT3G47630		intron 1	u	+	0.0394684
AT3G48350		intron 1	u	+	0.0339933
AT3G50380		intron 3	u	-	0.0162003
AT3G51620		intron 6	u	-	0.0440974
AT3G51840		intron 8	u	+	0.00276977
AT3G52720	-12.4652	intron 5	u	+	0.0024654
AT3G53800		intron 1	u	+	0.0499653
AT3G54000		intron 3	u	+	0.0455104
AT3G54250		intron 4	u	+	0.0332719
AT3G54360		intron 4	u	-	0.0368494
AT3G55610	5.0159	intron 6	u	-	0.0135716
AT3G56090	11.1685	intron 6	u	-	0.0133829
AT3G57520	5.10402	intron 3	u	-	0.0137317
AT3G60500		intron 7	u	+	0.0439303
AT3G61010		intron 3	u	+	0.0500469
AT3G62000		intron 8	u	-	0.0465141
AT3G62970		intron 1	u	+	0.0165762
AT4G04020		intron 1	u	-	0.0172829
AT4G04670	2.55447	intron 1	u	-	0.0400398
AT4G09340		intron 4	u	+	0.00337678
AT4G09760		intron 2	u	-	0.014447
AT4G10160		intron 1	u	+	0.0191452
AT4G14690	29.4752	intron 1	u	-	0.0113697
AT4G16630	3.17519	intron 8	u	-	0.0303321
AT4G17330		intron 1	r	-	3.99192e-05
AT4G17330		intron 11	u	+	0.0138322
AT4G17620		intron 1	u	-	0.0237478
AT4G17840		intron 1	u	-	0.0164827
AT4G19450		intron 1	u	-	0.0033
AT4G22910		intron 3	u	+	0.0319503
AT4G24560		intron 9	u	-	0.0461855
AT4G25080	-4.00709	intron 3	u	+	0.00499248
AT4G26110		intron 9	u	-	0.0211967
AT4G28640		intron 4	u	+	0.0263515
AT4G30470	12.2291	intron 4	u	-	4.90344e-08
AT4G30470	12.2291	intron 3	u	-	0.00912862
AT4G30990	2.92591	intron 7	r	-	0.00504587
AT4G31200		intron 1	u	+	0.0146868
AT4G33700	3.71266	intron 5	r	-	0.0245921
AT4G34950	9.0843	intron 2	u	-	0.0088671
AT4G35800		intron 13	r	-	0.0398759
AT4G39450		intron 6	u	+	0.0439618
AT5G01510	2.74713	intron 3	u	-	0.0464077
AT5G02270	6.06215	intron 2	u	-	0.0173263
AT5G02830		intron 9	u	-	0.0244325
AT5G03430		intron 2	u	+	0.0129231
AT5G04710		intron 6	u	+	0.039456
AT5G04810		intron 2	u	+	0.0410318
AT5G05270	8.63577	intron 3	u	-	0.0031151
AT5G05970		intron 4	u	+	0.0366751
AT5G07630		intron 3	u	-	0.0103186
AT5G10630		intron 6	u	+	0.0173757
AT5G11030		intron 4	u	-	0.0455213
AT5G11670		intron 15	u	+	0.0479108
AT5G13010		intron 3	u	+	0.0345022
AT5G14740		intron 7	u	+	0.0280225
AT5G14740		intron 2	u	+	1.17029e-18
AT5G15470		intron 5	u	-	0.0177559
AT5G15530		intron 1	u	+	0.00231079
AT5G15970	142.823	intron 2	u	-	0.000739719
AT5G16030	-25.846	intron 4	u	+	4.4184e-09
AT5G17010	4.59243	intron 6	u	-	0.0167459
AT5G18550		intron 2	u	+	0.0127726
AT5G18610		intron 1	u	+	0.0479036
AT5G19350		intron 2	u	-	0.0457957
AT5G20380		intron 7	u	-	0.021721
AT5G20380		intron 8	u	-	0.00777091
AT5G24210	-8.96006	intron 1	u	+	0.0301639
AT5G24470	29.5624	intron 3	u	-	0.0266925
AT5G24470	29.5624	intron 4	u	-	0.0498428
AT5G24650		intron 2	u	-	0.0191832
AT5G26980		intron 5	u	-	0.0292752
AT5G27350		intron 2	u	+	0.0145118
AT5G35170		intron 7	u	+	4.30214e-05
AT5G36160		intron 6	u	-	0.0224266
AT5G37890		intron 1	u	+	0.00881844
AT5G38840		intron 4	u	-	0.0378275
AT5G41110		intron 1	u	+	0.0242806
AT5G41140		intron 3	u	+	2.28162e-05
AT5G41360		intron 6	u	+	0.0183279
AT5G41370		intron 9	u	+	0.024622
AT5G42740		intron 13	u	-	0.0214753
AT5G46110		intron 6	r	+	0.00279541
AT5G46110		intron 9	u	+	0.0198968
AT5G46470	-2.0444	intron 10	u	+	0.027856
AT5G47020	3.04449	intron 8	u	-	0.0134628
AT5G48385		intron 1	u	+	0.0475831
AT5G48530		intron 2	u	+	0.014466
AT5G48880	8.40846	intron 1	u	-	4.09286e-05
AT5G49360	-13.0905	intron 2	u	+	0.0411008
AT5G49730	-47.7141	intron 5	u	+	0.00124632
AT5G49740	-36.7331	intron 4	u	+	0.0453606
AT5G51760		intron 3	u	+	0.0318693
AT5G56290		intron 6	u	+	0.00845278
AT5G56870	-9.70594	intron 3	u	+	0.0114293
AT5G61020		intron 1	u	-	0.0500262
AT5G61810	4.36202	intron 1	u	-	0.0036421
AT5G62210	10.3918	intron 1	u	-	0.0164128
AT5G63080		intron 3	u	+	0.0501564
AT5G63800	-4.00387	intron 1	u	+	0.0301442
AT5G64630		intron 5	r	+	0.00283064

## Sheet: 10h
Table S1. Cold regulated alternative splicing events (from Matsui et al. [11])
Gene	Cold response (FC)	Intron	Type	Dir	P-value
AT1G01130		intron 1	u	-	0.00770622
AT1G02610		intron 3	u	-	0.00119817
AT1G03590		intron 3	u	-	0.0217772
AT1G03930		intron 2	u	+	0.0445013
AT1G05850		intron 2	u	-	0.0104333
AT1G06670		intron 1	u	+	0.0375569
AT1G07650	2.01083	intron 2	u	+	0.0386046
AT1G08600		intron 19	u	+	0.0452656
AT1G08720		intron 1	u	+	0.0328535
AT1G09350	131.933	intron 2	u	-	0.0202624
AT1G11545	2.61347	intron 3	u	-	0.00469044
AT1G12240		intron 2	u	-	0.0156163
AT1G13650	-5.25136	intron 2	u	+	0.0167406
AT1G14350		intron 1	u	+	0.0385419
AT1G14910		intron 11	u	+	0.0385074
AT1G15130		intron 6	u	-	0.0141422
AT1G18620	-2.29204	intron 2	u	+	0.0483248
AT1G19860		intron 1	u	+	0.0105149
AT1G22400		intron 1	u	-	0.000203799
AT1G25250		intron 2	u	-	0.0197614
AT1G26450		intron 1	u	-	0.0408388
AT1G26750		intron 1	u	+	0.0409039
AT1G26790	28.3056	intron 1	u	-	0.0185115
AT1G28250		intron 2	u	+	0.0399238
AT1G28320		intron 11	u	-	0.0373003
AT1G28395		intron 4	u	-	0.0155014
AT1G29020		intron 7	u	-	0.041386
AT1G30470		intron 8	u	-	0.029473
AT1G30490		intron 14	u	-	0.0316001
AT1G32490		intron 24	u	-	0.0257371
AT1G34340		intron 8	u	-	0.0316809
AT1G36390		intron 2	u	-	0.0132885
AT1G42430	3.31704	intron 3	u	-	0.03392
AT1G43650		intron 6	u	-	0.00546559
AT1G45010		intron 3	u	+	0.00418734
AT1G48100	2.33058	intron 4	u	-	0.0278177
AT1G50500		intron 17	u	-	0.00759357
AT1G51200		intron 1	u	-	0.0165566
AT1G51820	2.4013	intron 2	u	-	0.0066489
AT1G53400		intron 1	u	-	0.000297159
AT1G53570		intron 2	u	-	0.0360652
AT1G53580		intron 5	r	-	0.00410862
AT1G53780		intron 2	u	+	0.00618703
AT1G54100		intron 1	u	-	0.0278871
AT1G57870		intron 11	u	-	0.0162047
AT1G58200		intron 9	r	-	0.00030828
AT1G60140	2.42662	intron 3	u	-	0.000310615
AT1G60750	3.71136	intron 4	u	-	0.0024598
AT1G61740	2.61507	intron 1	u	-	0.00323494
AT1G62360		intron 3	u	+	0.034013
AT1G62380		intron 3	u	-	0.0307425
AT1G65430		intron 14	u	-	0.0454887
AT1G65860	-3.95913	intron 1	u	+	0.0168009
AT1G65960		intron 2	u	-	3.03704e-20
AT1G66760		intron 2	u	-	0.0393425
AT1G67900		intron 1	u	-	0.0162289
AT1G67900		intron 2	u	-	1.81952e-15
AT1G67960		intron 2	u	-	0.000436621
AT1G68060		intron 5	u	+	0.0336001
AT1G69250	2.27543	intron 6	u	-	0.0156272
AT1G70210	-2.65376	intron 1	u	+	0.0140163
AT1G70570		intron 1	u	-	0.038367
AT1G72450		intron 3	u	+	0.0208998
AT1G73480		intron 1	u	-	0.000145477
AT1G73490		intron 3	u	-	0.0238851
AT1G73980		intron 4	u	+	0.0444092
AT1G75500		intron 3	u	-	0.0418997
AT1G76430		intron 1	u	+	0.0155273
AT1G77600		intron 25	u	-	0.0204512
AT1G78070	3.80446	intron 4	u	-	6.41073e-08
AT1G78240	4.84295	intron 5	r	-	0.00538209
AT1G78730		intron 2	u	-	0.00295919
AT1G80930		intron 2	u	-	0.0257618
AT2G01240		intron 1	u	-	0.0169414
AT2G01720		intron 1	u	+	0.0274793
AT2G01918		intron 1	u	+	0.000791686
AT2G15050	-7.0468	intron 1	u	+	0.000192252
AT2G15570		intron 1	u	-	0.0331412
AT2G17640		intron 5	u	+	0.0421786
AT2G19800	3.23819	intron 4	u	-	0.0195402
AT2G20000		intron 1	u	-	0.0315763
AT2G20180	-3.5955	intron 1	u	+	0.000202947
AT2G22450		intron 1	u	+	0.0311168
AT2G23760		intron 2	u	-	0.00628204
AT2G26910		intron 12	r	+	0.0454287
AT2G28210		intron 2	u	-	0.0384678
AT2G29910		intron 2	r	-	0.0326964
AT2G30000		intron 1	u	+	0.0409193
AT2G30424		intron 2	u	+	0.000800237
AT2G30570		intron 1	u	+	0.00164699
AT2G31340		intron 8	u	-	0.0280249
AT2G32910		intron 1	u	+	0.0386049
AT2G33110		intron 4	u	-	0.0274871
AT2G34830		intron 1	u	+	0.0313253
AT2G36680		intron 5	u	-	0.0453497
AT2G36810		intron 27	u	-	0.039924
AT2G37440		intron 1	u	+	0.0484278
AT2G38465	5.72936	intron 1	u	-	0.0134513
AT2G38880		intron 6	u	-	0.0314955
AT2G39170		intron 1	u	-	9.79503e-05
AT2G39280		intron 10	u	+	0.0383426
AT2G39970		intron 5	u	-	0.0323655
AT2G41250		intron 3	r	-	0.0129637
AT2G42300		intron 5	u	-	0.0248607
AT2G42530	21.2475	intron 1	u	-	6.84892e-08
AT2G42540	8.76939	intron 2	u	-	2.18747e-08
AT2G43120		intron 3	u	-	0.0203139
AT3G02555		intron 1	u	-	0.0409501
AT3G03100		intron 2	u	-	0.0315259
AT3G04600		intron 1	u	-	0.0409732
AT3G05840		intron 1	u	-	0.0196825
AT3G06620		intron 7	u	-	0.0400937
AT3G07010		intron 2	u	+	0.00373031
AT3G08530		intron 12	u	-	0.0411121
AT3G10250		intron 5	u	+	0.0279846
AT3G10490		intron 2	u	-	0.00924035
AT3G10700		intron 8	u	-	0.00434462
AT3G10920		intron 3	u	-	0.0491049
AT3G11220		intron 6	u	-	0.0229749
AT3G11240		intron 3	u	-	0.0123777
AT3G12350		intron 1	u	-	0.0497527
AT3G14230		intron 2	u	-	0.0181835
AT3G14770	4.57044	intron 1	u	-	0.00693315
AT3G15390		intron 9	u	-	0.0266115
AT3G17120		intron 3	u	+	0.015435
AT3G21100		intron 4	u	+	0.0408545
AT3G21720		intron 2	u	-	0.0265787
AT3G22320		intron 3	u	-	0.0394643
AT3G22410		intron 5	u	-	0.0335464
AT3G22930		intron 2	u	-	0.00349298
AT3G23790		intron 4	u	+	0.0315505
AT3G26580		intron 2	r	-	0.0293332
AT3G27260		intron 6	u	-	0.0201463
AT3G28100	-2.99347	intron 3	u	+	0.00183601
AT3G29575		intron 2	u	+	0.031515
AT3G44400		intron 5	u	-	0.00771483
AT3G45970	6.21229	intron 1	r	-	0.0366023
AT3G46210		intron 5	u	-	0.0136556
AT3G46240		intron 4	u	+	0.016995
AT3G46970		intron 12	u	-	0.0318034
AT3G47000		intron 2	u	-	0.0416237
AT3G49290		intron 3	u	-	0.0468663
AT3G49400		intron 2	u	-	0.0140174
AT3G50560		intron 2	u	-	0.0194714
AT3G53800		intron 3	u	-	0.0401074
AT3G54010		intron 7	u	+	0.0396534
AT3G55080		intron 6	u	-	0.0336508
AT3G55580	22.0776	intron 9	u	-	0.041094
AT3G56210		intron 7	u	-	0.0401668
AT3G57410		intron 15	u	+	0.0382534
AT3G57800		intron 5	u	-	0.040689
AT3G59280		intron 2	u	-	0.00178129
AT3G63140		intron 3	r	+	0.0405878
AT4G00710		intron 1	u	-	0.03929
AT4G02480		intron 23	u	+	0.0270517
AT4G02550		intron 1	u	-	0.0104476
AT4G02725		intron 2	u	-	0.0408021
AT4G03060	-5.28396	intron 2	u	+	0.0162254
AT4G04840		intron 3	u	+	0.0430243
AT4G07410		intron 7	u	-	0.00990851
AT4G10060		intron 1	u	+	0.0323798
AT4G12000	4.08427	intron 1	u	-	0.000315905
AT4G15540		intron 3	u	+	0.0377045
AT4G15850		intron 3	r	+	0.0334906
AT4G16280		intron 3	u	-	0.000790891
AT4G16990		intron 6	r	-	0.0217581
AT4G16990		intron 5	u	-	2.83155e-06
AT4G17140		intron 29	r	+	0.00473647
AT4G22570		intron 2	u	+	0.0174858
AT4G24540		intron 4	u	-	0.0103619
AT4G25650		intron 2	r	-	0.0274093
AT4G27380		intron 1	u	-	0.0104559
AT4G30020		intron 1	u	-	0.0327118
AT4G31000	2.11682	intron 6	u	+	0.0195634
AT4G32150		intron 1	u	-	0.00977576
AT4G32590		intron 1	u	+	0.0454293
AT4G33180		intron 1	u	+	0.0140585
AT4G33470		intron 6	u	+	0.0397576
AT4G33920	3.58481	intron 2	u	-	0.0387018
AT4G34040		intron 3	u	-	0.0489382
AT4G34270		intron 5	u	+	0.0460594
AT4G34480		intron 3	u	+	0.0392965
AT5G01500		intron 1	u	+	0.0387782
AT5G02790		intron 1	u	+	0.0431658
AT5G02940		intron 22	r	+	0.0481234
AT5G03770		intron 7	u	+	0.0430969
AT5G08180		intron 2	u	-	0.00853765
AT5G08260		intron 1	u	-	0.0238009
AT5G08450		intron 2	u	-	0.00398087
AT5G10460		intron 1	u	-	0.0161682
AT5G10946		intron 1	u	-	0.0167783
AT5G11650	3.10112	intron 3	u	-	0.0383515
AT5G13750	3.2275	intron 16	u	-	0.011985
AT5G13980		intron 13	u	+	0.0397356
AT5G14740		intron 2	u	+	0.000202923
AT5G15970	2.39321	intron 2	u	-	0.0169463
AT5G16030		intron 4	u	+	0.00405112
AT5G18190		intron 1	u	-	0.0325138
AT5G18860		intron 3	u	+	0.0314664
AT5G19530		intron 1	u	-	0.0166929
AT5G20130		intron 1	u	+	0.0316353
AT5G21060		intron 1	u	-	0.0155403
AT5G21160		intron 7	u	+	0.0471072
AT5G22280		intron 1	u	-	0.0270156
AT5G24170		intron 3	u	-	0.00424105
AT5G24470	4.74861	intron 3	u	-	0.0213041
AT5G28020		intron 1	u	+	0.00506823
AT5G28840		intron 2	r	-	0.0422695
AT5G28840		intron 1	u	-	0.00546266
AT5G37055		intron 2	r	-	0.0197577
AT5G37260	63.5011	intron 1	u	-	8.97481e-05
AT5G37260	63.5011	intron 3	u	-	5.54697e-06
AT5G37260	63.5011	intron 4	u	-	0.00400382
AT5G38710	2.48044	intron 1	u	+	0.0384321
AT5G40390	4.70171	intron 4	u	-	0.0203129
AT5G40440		intron 1	u	-	0.0399841
AT5G40550		intron 8	u	-	0.0410299
AT5G41080	3.32141	intron 2	u	-	0.0174133
AT5G43822		intron 2	u	+	0.0276199
AT5G44200		intron 4	r	-	0.0318092
AT5G45260		intron 5	u	-	0.00461197
AT5G45800	-4.3577	intron 1	u	+	0.0282774
AT5G46110		intron 2	r	+	0.0307751
AT5G46110		intron 3	u	+	0.0136334
AT5G46110		intron 11	u	+	0.0217155
AT5G46490		intron 2	u	-	0.0401325
AT5G47040		intron 16	u	-	0.000321345
AT5G48460		intron 2	u	+	0.0217632
AT5G49840		intron 1	u	+	0.0132399
AT5G50100		intron 6	r	-	0.0432949
AT5G50970		intron 1	u	+	0.0204147
AT5G53850		intron 2	u	+	0.0274533
AT5G54100		intron 4	u	-	0.0315035
AT5G56860		intron 2	u	-	0.00200274
AT5G58100		intron 14	u	-	0.00160759
AT5G58700		intron 1	u	-	0.0299449
AT5G59570	2.10311	intron 1	u	-	0.00130635
AT5G59960		intron 10	u	-	0.0106457
AT5G61150		intron 4	u	-	0.0386185
AT5G61290		intron 1	u	+	0.0396488
AT5G61380	5.15962	intron 4	r	-	0.000508167
AT5G61530		intron 5	u	+	0.027389
AT5G61780		intron 10	u	+	0.0295092
AT5G61960		intron 13	u	+	0.0324626
AT5G62810		intron 7	u	+	0.0125403
AT5G62980		intron 2	u	+	0.00580683
AT5G63160	3.26202	intron 4	u	-	0.02074
AT5G63800		intron 1	u	+	0.016713
AT5G64050		intron 11	u	+	0.0204417
AT5G64670		intron 3	u	-	0.047474
AT5G64840		intron 3	r	-	0.0444953
AT5G65260		intron 3	u	-	0.0328516
AT5G66600		intron 1	u	-	0.0166617
AT5G67480		intron 2	u	-	0.0407958

## Sheet: 2h
Table S1. Cold regulated alternative splicing events (from Matsui et al. [11])
Gene	Cold response (FC)	Intron	Type	Dir	P-value
AT1G01320		intron 3	u	+	0.0337696
AT1G01370		intron 7	u	-	0.0499492
AT1G01640		intron 1	u	-	0.0433681
AT1G01710		intron 18	u	-	0.0337718
AT1G03250		intron 6	u	-	0.0227518
AT1G03330		intron 1	u	-	0.0308098
AT1G03590		intron 3	u	-	0.0324637
AT1G04300		intron 12	u	-	0.0468687
AT1G04300		intron 4	u	-	0.0457087
AT1G04910		intron 1	u	-	0.045033
AT1G05310		intron 2	u	-	0.0448261
AT1G05570		intron 36	u	-	0.0412747
AT1G05830		intron 4	u	-	0.0367057
AT1G05850		intron 2	u	-	0.0494217
AT1G05910		intron 8	u	-	0.049905
AT1G05960		intron 21	u	+	0.0482612
AT1G07950		intron 2	u	-	0.0450805
AT1G08890	2.20279	intron 9	r	-	0.0199535
AT1G08890	2.20279	intron 1	u	-	0.0107403
AT1G08890	2.20279	intron 15	u	-	3.82689e-06
AT1G08890	2.20279	intron 10	u	-	0.00785417
AT1G08890	2.20279	intron 3	u	-	0.0370246
AT1G08940		intron 1	u	-	0.0382066
AT1G10470		intron 3	r	-	0.0305709
AT1G10950		intron 9	u	-	0.00817385
AT1G12860		intron 4	u	-	0.0467302
AT1G12930		intron 18	u	-	0.0399886
AT1G13460		intron 1	u	-	0.0466978
AT1G16540		intron 9	u	+	0.0391496
AT1G17340		intron 2	u	-	0.0467224
AT1G17665		intron 4	u	-	0.0400006
AT1G17970		intron 2	u	-	0.017055
AT1G18270		intron 12	u	-	0.0277473
AT1G18400	2.72593	intron 5	u	-	0.03825
AT1G19230		intron 2	u	+	0.0479888
AT1G20510		intron 2	u	-	0.0271692
AT1G20693		intron 6	u	-	0.0289223
AT1G20693		intron 5	u	-	0.0170203
AT1G20696		intron 6	u	-	0.0387589
AT1G21410		intron 2	u	+	0.0466485
AT1G22400		intron 1	u	-	2.79485e-08
AT1G25540		intron 9	r	-	0.0351902
AT1G26460		intron 5	r	+	0.0106125
AT1G27020		intron 2	u	-	0.0236062
AT1G29050		intron 2	u	-	0.0203822
AT1G29670		intron 3	u	-	0.000602703
AT1G30210		intron 3	u	-	0.0130598
AT1G30330		intron 13	r	-	0.0296815
AT1G30680		intron 6	u	+	0.0117368
AT1G30760		intron 1	u	-	0.0248004
AT1G30780		intron 2	u	-	0.00557746
AT1G32330		intron 1	u	-	0.0063896
AT1G32860		intron 1	u	-	0.0464939
AT1G33050		intron 2	u	-	0.0450945
AT1G34340		intron 9	u	-	0.00459088
AT1G36390		intron 2	u	-	0.00669941
AT1G43650		intron 6	r	-	0.0456215
AT1G44100		intron 4	u	-	0.0425727
AT1G45010		intron 3	u	+	0.014617
AT1G47530		intron 3	u	-	0.0151961
AT1G48470		intron 5	u	+	0.0426383
AT1G49630		intron 19	u	-	0.0424947
AT1G50060		intron 1	u	-	0.0253517
AT1G51610		intron 12	r	-	0.0149308
AT1G51690		intron 13	u	-	0.0239707
AT1G51730		intron 8	u	-	0.0437493
AT1G51790		intron 8	u	-	0.0341163
AT1G52200		intron 2	u	-	0.026139
AT1G52200		intron 3	u	-	3.14289e-08
AT1G53165		intron 5	u	-	0.0394764
AT1G53400		intron 1	u	-	0.00796545
AT1G53400		intron 2	u	-	7.72209e-06
AT1G53430		intron 23	r	-	0.0286651
AT1G53430		intron 22	r	-	0.0284675
AT1G53440		intron 6	r	-	0.046755
AT1G53770		intron 1	u	-	0.0160756
AT1G53780		intron 2	u	+	0.0358285
AT1G55475		intron 3	r	-	0.0177595
AT1G55860		intron 6	r	+	0.0391804
AT1G56300		intron 3	u	-	0.00824584
AT1G56300		intron 1	u	-	2.83537e-05
AT1G56300		intron 4	u	-	4.98028e-08
AT1G56450		intron 6	u	-	0.0368201
AT1G56500		intron 18	u	+	0.0397526
AT1G60140		intron 3	u	-	0.00263
AT1G61740		intron 1	u	-	0.0235927
AT1G62360		intron 3	u	+	0.0129321
AT1G63660		intron 3	u	-	0.048265
AT1G65700		intron 4	u	-	0.0387042
AT1G65860		intron 1	u	+	0.0246554
AT1G66530		intron 16	r	-	0.0285273
AT1G66760		intron 2	u	-	0.0256221
AT1G67210		intron 2	u	-	0.0443242
AT1G67500		intron 21	u	-	0.0293001
AT1G67900		intron 1	u	-	0.0231308
AT1G67960		intron 2	u	-	0.0150244
AT1G68050	9.50708	intron 1	r	-	0.0221496
AT1G68060		intron 5	u	+	0.046601
AT1G68680		intron 1	u	-	0.00458626
AT1G69700		intron 1	u	+	0.027175
AT1G70570		intron 1	u	-	0.0238783
AT1G70610		intron 8	u	-	0.0467649
AT1G70940		intron 3	u	-	0.0490343
AT1G71040		intron 1	u	-	0.0472315
AT1G72416		intron 5	u	-	0.0368061
AT1G72670		intron 3	u	-	0.0257639
AT1G76110		intron 4	u	-	0.0137967
AT1G76490		intron 1	u	-	0.029181
AT1G77810		intron 8	r	-	0.0438358
AT1G78240		intron 1	u	+	0.0457206
AT1G78600	2.31668	intron 2	r	-	9.29001e-07
AT1G79440		intron 11	u	-	0.0149932
AT1G79440		intron 13	u	-	0.0444768
AT1G79920		intron 1	u	+	0.0500745
AT1G80820	2.13355	intron 3	u	-	0.0160316
AT2G02100		intron 1	u	-	0.00701106
AT2G03510		intron 6	u	+	0.0361611
AT2G04880		intron 3	r	-	0.0391302
AT2G05380		intron 1	u	-	0.0411641
AT2G05810		intron 1	u	-	0.0304782
AT2G06210		intron 9	u	-	0.0399777
AT2G06850		intron 3	u	-	0.00044565
AT2G07180		intron 5	u	-	0.0139864
AT2G14255		intron 2	u	-	0.0398859
AT2G15570		intron 1	u	-	0.00103807
AT2G16700	2.01656	intron 2	u	-	0.0466481
AT2G16710		intron 1	u	+	0.038766
AT2G17840		intron 2	u	-	0.0458505
AT2G19400		intron 1	u	+	0.0466974
AT2G19580		intron 2	u	-	0.0449959
AT2G20142	2.17869	intron 1	u	-	0.0450191
AT2G23760		intron 2	u	-	0.0392672
AT2G24060		intron 8	r	+	0.0500157
AT2G25760		intron 15	r	-	0.0242117
AT2G26260		intron 4	u	-	0.0385869
AT2G26780		intron 14	r	+	0.0315915
AT2G26780		intron 15	u	+	0.0289993
AT2G27810		intron 5	u	+	0.0331088
AT2G28830		intron 4	u	-	0.0138305
AT2G29330		intron 3	u	-	0.0315268
AT2G29670		intron 1	r	-	8.3263e-06
AT2G29670		intron 2	u	-	0.00721342
AT2G30570		intron 1	u	+	0.000401606
AT2G31280		intron 5	u	+	0.013514
AT2G31360		intron 2	r	-	0.0117277
AT2G31530		intron 5	u	+	0.0421019
AT2G31730		intron 1	u	-	0.0393774
AT2G31800		intron 11	u	-	0.0199296
AT2G32240		intron 1	u	-	1.31768e-07
AT2G33440		intron 6	u	-	0.0224369
AT2G34357		intron 2	u	-	0.025763
AT2G35340		intron 14	r	+	0.0384333
AT2G36400		intron 3	u	-	0.0331923
AT2G36540		intron 4	r	-	0.0224094
AT2G36690	2.71728	intron 3	u	-	0.0450389
AT2G37510		intron 1	u	-	0.013765
AT2G37680		intron 2	u	+	0.0426265
AT2G38810		intron 2	u	-	0.0365975
AT2G38880		intron 6	u	-	0.0426039
AT2G39280		intron 10	u	+	0.0330805
AT2G39840		intron 3	u	-	0.00523447
AT2G39870	2.13716	intron 2	u	-	0.0150269
AT2G40960		intron 1	u	-	0.0471183
AT2G42170		intron 1	u	-	0.000649898
AT2G42300		intron 5	u	-	0.000183851
AT2G42530		intron 1	u	-	8.9086e-10
AT2G42540		intron 2	u	-	0.000421322
AT2G43140		intron 1	u	-	0.013404
AT2G43210		intron 8	u	+	0.0150856
AT2G44490		intron 8	u	-	0.0222792
AT2G44735		intron 2	u	-	0.0497376
AT2G48030		intron 3	r	-	0.0247762
AT3G01220		intron 2	u	-	0.0457649
AT3G02510		intron 9	u	+	0.0391773
AT3G02890		intron 5	u	-	0.0408637
AT3G04020		intron 6	u	-	0.0224226
AT3G04070		intron 2	u	-	0.0434269
AT3G04240		intron 23	u	+	0.0456889
AT3G05165		intron 18	u	-	0.00551457
AT3G05760		intron 7	u	-	0.00577771
AT3G05840		intron 1	u	-	0.0151573
AT3G05880		intron 2	u	-	0.000309947
AT3G05880		intron 1	u	-	0.000171431
AT3G07460		intron 1	u	-	0.00664294
AT3G08720		intron 1	u	-	0.044406
AT3G09390		intron 1	u	-	0.0413028
AT3G10250		intron 5	u	+	0.0248827
AT3G10920		intron 3	r	-	0.0465787
AT3G12170		intron 7	r	+	0.0383681
AT3G12350		intron 1	u	-	0.00354293
AT3G12390		intron 2	u	-	0.0350549
AT3G12490		intron 4	u	-	0.0404316
AT3G12490		intron 2	u	-	0.0305498
AT3G12680		intron 9	u	-	0.0424833
AT3G13060		intron 4	r	-	0.0409676
AT3G14010		intron 9	r	-	0.0408546
AT3G15880		intron 7	u	-	0.0228502
AT3G16310		intron 1	u	-	0.0413241
AT3G16500		intron 3	u	-	0.0261246
AT3G16630		intron 3	u	-	0.0466599
AT3G18750		intron 1	u	-	0.0465591
AT3G18860		intron 2	u	+	0.0363335
AT3G19010		intron 1	u	-	0.0150723
AT3G19190		intron 7	u	+	0.0223091
AT3G20050		intron 1	u	+	0.0470377
AT3G20810		intron 1	u	+	0.0226717
AT3G23480		intron 1	u	+	0.0486242
AT3G26580		intron 1	r	-	0.0228269
AT3G26580		intron 2	r	-	0.0115853
AT3G27240		intron 2	u	-	0.0444218
AT3G27325		intron 15	r	+	0.0268973
AT3G27570		intron 4	u	-	0.0494971
AT3G28100		intron 3	u	+	0.0455865
AT3G43210		intron 4	u	+	0.0393296
AT3G43790		intron 12	u	+	0.0435946
AT3G43850	4.19805	intron 2	u	-	0.0159804
AT3G45040		intron 12	u	-	0.0325149
AT3G45970	3.43122	intron 1	r	-	0.00593966
AT3G46600	2.63775	intron 1	r	-	0.0148997
AT3G46640	3.84368	intron 1	u	-	0.000644471
AT3G47160		intron 3	u	-	0.0333514
AT3G47800		intron 4	u	-	0.0383112
AT3G49120		intron 2	u	-	0.0116973
AT3G51050		intron 3	u	-	0.022289
AT3G51660		intron 1	u	-	0.00594529
AT3G52840		intron 9	u	-	0.0474398
AT3G53800		intron 3	u	-	0.00624133
AT3G53990		intron 3	u	-	5.3428e-07
AT3G54430		intron 1	u	-	0.0169802
AT3G54660		intron 6	u	+	0.044971
AT3G54830		intron 8	r	-	0.0467612
AT3G54920		intron 3	u	-	0.0330373
AT3G55640		intron 6	u	-	0.0488321
AT3G55880		intron 1	u	-	0.0227835
AT3G56090		intron 2	r	-	0.0323537
AT3G56130		intron 3	u	-	0.0356224
AT3G56190		intron 1	u	-	0.043639
AT3G56720		intron 6	u	-	0.0346827
AT3G57220		intron 1	u	-	0.0331259
AT3G57890		intron 6	u	-	0.0458283
AT3G58800		intron 1	u	-	0.0236855
AT3G59430		intron 1	u	-	0.0307263
AT3G60130		intron 9	u	-	0.0226285
AT3G60410		intron 3	u	-	0.00242186
AT3G60810		intron 2	r	-	0.0290252
AT3G61150		intron 8	u	-	0.0443096
AT3G62550		intron 1	r	-	0.00675204
AT3G62550		intron 2	u	-	0.0117789
AT4G01130		intron 1	u	-	0.00635549
AT4G01210		intron 2	u	+	0.0150439
AT4G02485		intron 3	u	+	0.0497913
AT4G02725		intron 1	u	+	0.0392836
AT4G02790		intron 7	u	-	0.0396108
AT4G02980		intron 2	u	-	0.0387257
AT4G04190		intron 4	u	+	0.0434813
AT4G04330		intron 4	u	-	0.00820013
AT4G04890		intron 1	u	+	0.0449652
AT4G05400		intron 1	u	+	0.0471639
AT4G08850		intron 1	u	-	0.0243582
AT4G09760		intron 2	u	-	0.040724
AT4G09830		intron 1	u	+	0.0448931
AT4G10050		intron 5	u	-	0.0357085
AT4G10120		intron 10	u	-	0.022474
AT4G11450		intron 1	u	-	0.00450768
AT4G11600		intron 5	u	-	0.0254969
AT4G11670		intron 9	u	+	0.0434571
AT4G13550		intron 16	u	+	0.0424257
AT4G13630		intron 3	u	+	0.0449756
AT4G14230		intron 7	r	-	0.0255737
AT4G14365		intron 9	r	-	0.04586
AT4G14680		intron 1	u	-	0.0458155
AT4G14740		intron 2	u	-	0.0500196
AT4G14920		intron 3	u	-	0.0470523
AT4G16146		intron 2	u	-	0.0470529
AT4G16770		intron 10	u	-	0.0399634
AT4G16990		intron 5	u	-	0.024728
AT4G17230		intron 1	u	-	0.0453559
AT4G18710		intron 1	u	-	0.00168991
AT4G19670		intron 1	u	-	0.0258538
AT4G21215		intron 2	u	-	0.0274904
AT4G21215		intron 4	u	-	0.014977
AT4G21540		intron 22	u	-	0.0371212
AT4G23640		intron 6	u	+	0.00586784
AT4G24015	2.19375	intron 2	u	-	4.74486e-05
AT4G25450		intron 15	u	-	0.0387963
AT4G25650		intron 2	u	-	0.0354482
AT4G26140		intron 6	u	-	0.0307146
AT4G26990		intron 5	u	-	0.0274727
AT4G27630		intron 2	u	-	0.0498087
AT4G28300		intron 1	u	-	0.0472796
AT4G28750		intron 2	u	+	0.00169356
AT4G28980		intron 2	u	-	0.0223381
AT4G29360		intron 1	u	+	0.0147574
AT4G30210		intron 16	r	-	0.0171575
AT4G30270		intron 2	r	-	0.00172416
AT4G30993		intron 6	u	-	0.0471419
AT4G32340		intron 2	u	-	0.00364636
AT4G32670		intron 2	u	-	0.0498508
AT4G32730		intron 7	u	+	0.049241
AT4G33050	2.49145	intron 6	u	-	0.0121869
AT4G33110		intron 3	r	+	0.0437231
AT4G33410		intron 3	u	-	0.0189188
AT4G33980	12.7841	intron 3	u	-	0.000769321
AT4G34150	2.21987	intron 4	u	-	0.0118044
AT4G34310		intron 1	u	+	0.0386623
AT4G34960		intron 5	u	-	0.0434637
AT4G36290		intron 5	u	+	0.0292504
AT4G37550		intron 5	u	-	0.00829832
AT4G38200		intron 4	u	-	0.0308665
AT4G38350		intron 16	u	+	0.0433113
AT4G38580		intron 1	u	-	0.0394507
AT4G38750		intron 2	u	+	0.0225612
AT4G38750		intron 3	u	+	0.0406819
AT4G39120		intron 8	u	+	0.0409301
AT5G01500		intron 4	u	+	0.0296946
AT5G01510		intron 12	u	+	0.0190653
AT5G01950		intron 10	r	-	0.0449562
AT5G03520		intron 1	u	-	0.0208491
AT5G03520		intron 7	u	-	0.0450064
AT5G03910		intron 8	u	+	0.046549
AT5G05730		intron 4	u	+	0.0466812
AT5G06770		intron 1	u	-	0.04499
AT5G06970		intron 12	u	-	0.0134155
AT5G07290		intron 3	u	+	0.0455394
AT5G07970		intron 1	u	-	0.0360895
AT5G08260		intron 6	u	-	0.0395374
AT5G08390		intron 8	u	-	0.039619
AT5G08420		intron 10	u	-	0.0115501
AT5G10560		intron 5	u	-	0.0392653
AT5G11240		intron 7	u	-	0.0493077
AT5G11700		intron 10	u	-	0.0449843
AT5G11980		intron 9	u	+	0.036639
AT5G13750		intron 16	u	-	0.038799
AT5G14740		intron 2	u	+	0.00339726
AT5G14920		intron 3	r	-	0.0392241
AT5G15230		intron 3	u	-	0.0449858
AT5G15970		intron 2	u	-	0.0198412
AT5G16220		intron 1	u	-	0.0133564
AT5G16750		intron 11	r	-	0.0450548
AT5G17710		intron 2	u	-	0.0227644
AT5G18540		intron 3	u	-	0.0427466
AT5G19080		intron 2	u	-	0.0149026
AT5G19151		intron 1	u	+	0.0248705
AT5G19500		intron 7	u	-	0.0369342
AT5G19550		intron 8	u	-	0.0142941
AT5G21274		intron 1	u	+	0.0289331
AT5G22210		intron 1	u	-	0.0293117
AT5G23010		intron 9	u	-	0.0471755
AT5G23575		intron 9	r	-	0.0248462
AT5G23575		intron 6	u	-	0.00636105
AT5G24030		intron 1	u	-	0.00218865
AT5G24470	8.78406	intron 3	u	-	7.49897e-07
AT5G24490		intron 3	r	-	0.0161023
AT5G24530		intron 2	u	-	5.34125e-10
AT5G25130		intron 2	u	-	0.0163817
AT5G26340		intron 2	u	-	0.000995082
AT5G26760		intron 6	u	-	0.0402389
AT5G27970		intron 9	u	-	0.0278032
AT5G28830		intron 2	u	-	0.034997
AT5G32450		intron 4	r	-	0.0369176
AT5G35180		intron 20	u	+	0.0253176
AT5G35735		intron 1	u	-	0.0498324
AT5G36940		intron 7	u	+	0.0278683
AT5G37260	14.4173	intron 3	u	-	0.000667973
AT5G37290		intron 1	u	-	0.0248996
AT5G37710		intron 4	u	-	0.0290821
AT5G38290		intron 1	u	-	0.0449948
AT5G38410		intron 2	u	+	0.0330854
AT5G39660	2.75826	intron 2	r	-	0.00174286
AT5G41740		intron 6	r	-	0.0126969
AT5G42250		intron 5	u	-	0.00181083
AT5G42740		intron 13	u	+	0.0392592
AT5G42900	9.09822	intron 1	u	-	0.0330986
AT5G43320		intron 5	u	-	0.033979
AT5G43740		intron 1	u	-	0.0307704
AT5G43850		intron 3	u	+	0.0358044
AT5G43860		intron 1	u	-	0.030758
AT5G44250		intron 5	u	-	0.0450877
AT5G45250		intron 3	u	-	0.0300317
AT5G45260		intron 5	u	-	0.000454082
AT5G45750		intron 1	u	-	6.30377e-12
AT5G46110		intron 2	r	+	0.0138813
AT5G46110		intron 11	u	+	0.0424968
AT5G46490		intron 2	u	-	0.0148504
AT5G46570		intron 2	u	+	0.0387115
AT5G47040		intron 8	u	-	0.0497697
AT5G47840		intron 2	u	-	0.0153852
AT5G48250	3.95485	intron 3	u	-	0.0458881
AT5G48720		intron 6	r	-	0.0457764
AT5G49930		intron 12	u	-	0.0155449
AT5G52660		intron 1	u	-	0.039997
AT5G54730		intron 1	u	-	0.0445538
AT5G54810		intron 1	u	-	0.02903
AT5G55070		intron 9	u	+	0.0460137
AT5G58900		intron 1	u	-	0.00170196
AT5G59300		intron 4	u	-	0.0394426
AT5G59960		intron 10	u	-	0.0468274
AT5G60540		intron 5	r	-	0.0170239
AT5G61380		intron 4	r	-	0.00102904
AT5G61530		intron 8	u	-	0.0232545
AT5G61570		intron 1	u	-	0.0467336
AT5G62540		intron 1	u	-	0.0449489
AT5G62720		intron 1	u	-	0.0426274
AT5G62720		intron 2	u	-	0.0173283
AT5G62790		intron 3	u	-	0.0367371
AT5G62810		intron 7	u	+	0.0457792
AT5G62920	6.49959	intron 4	u	-	0.0062509
AT5G63160	2.7228	intron 2	u	-	0.0308378
AT5G64540		intron 3	r	-	0.0498117
AT5G65260		intron 3	u	-	0.0371485
AT5G65270		intron 1	u	-	0.0465652
AT5G65670		intron 5	u	-	0.0305644
AT5G66730		intron 3	u	+	0.0489783
AT5G67480	3.13949	intron 4	r	-	0.00583697
AT5G67480	3.13949	intron 1	u	-	7.92708e-05
AT5G67480	3.13949	intron 2	u	-	0.0449084

## Sheet: Pooled
Table S1. Cold regulated alternative splicing events (from Filichkin et al. [38])
Gene	Intron	Dir	P-value
AT1G01060	intron 9	-	2.82441e-17
AT1G01550	intron 1	-	8.44536e-10
AT1G01910	intron 7	-	0.00382221
AT1G01910	intron 1	-	0.0435042
AT1G03090	intron 5	+	0.00122088
AT1G03290	intron 1	+	0.0195709
AT1G04040	intron 2	+	0.00138854
AT1G04750	intron 1	-	0.023791
AT1G05805	intron 1	-	0.00800074
AT1G06680	intron 3	+	0.0372579
AT1G07930	intron 3	-	0.0216491
AT1G08380	intron 2	+	1.02649e-05
AT1G08570	intron 1	+	0.0356052
AT1G08600	intron 17	+	0.0390212
AT1G08650	intron 1	-	0.0234469
AT1G09130	intron 9	-	0.00138113
AT1G09350	intron 3	-	0.010792
AT1G10370	intron 1	-	0.0135057
AT1G10490	intron 23	-	0.000143202
AT1G10760	intron 30	-	0.00592163
AT1G10890	intron 2	+	0.000823472
AT1G11260	intron 2	+	0.00310068
AT1G11260	intron 1	+	0.0163525
AT1G11960	intron 10	-	2.98717e-09
AT1G12080	intron 2	+	0.0133472
AT1G12900	intron 2	+	0.000443839
AT1G13360	intron 1	-	1.60557e-06
AT1G13700	intron 3	+	0.0166679
AT1G14320	intron 2	-	0.000869375
AT1G14720	intron 3	-	0.000117948
AT1G14820	intron 1	-	0.0453489
AT1G15380	intron 1	+	2.8178e-12
AT1G15690	intron 6	-	4.12813e-24
AT1G15820	intron 1	+	1.05339e-31
AT1G17040	intron 1	-	0.00346706
AT1G17380	intron 3	-	0.0222061
AT1G17990	intron 1	+	1.85663e-14
AT1G18720	intron 1	-	0.0317004
AT1G19180	intron 1	-	0.0185914
AT1G19660	intron 1	+	0.0209092
AT1G19660	intron 7	+	0.00826406
AT1G20100	intron 3	-	0.000551453
AT1G20400	intron 7	-	5.85156e-09
AT1G20440	intron 1	-	0.00623983
AT1G21190	intron 1	-	0.0134735
AT1G21500	intron 1	+	9.87161e-10
AT1G22450	intron 2	-	0.0121736
AT1G23140	intron 1	-	0.00721451
AT1G23730	intron 1	-	2.782e-13
AT1G24350	intron 6	-	0.000103415
AT1G26208	intron 1	+	0.00437685
AT1G26850	intron 5	-	0.0472517
AT1G27540	intron 1	+	0.00713711
AT1G28290	intron 1	-	0.00752189
AT1G28330	intron 3	+	1.31372e-28
AT1G29395	intron 5	-	0.0225311
AT1G30360	intron 1	-	0.000881697
AT1G30580	intron 1	-	0.0318082
AT1G31330	intron 1	+	0.00261913
AT1G33230	intron 9	-	0.00956596
AT1G33415	intron 6	-	3.36024e-10
AT1G33420	intron 1	-	0.0344605
AT1G43800	intron 1	+	0.00079728
AT1G45000	intron 7	-	0.0143776
AT1G45201	intron 5	+	0.00329781
AT1G45474	intron 5	-	0.0195053
AT1G47710	intron 1	-	5.67267e-24
AT1G49720	intron 4	-	0.0049857
AT1G51090	intron 2	-	5.53239e-10
AT1G51402	intron 1	+	1.00054e-14
AT1G52220	intron 1	+	0.00743114
AT1G52400	intron 12	+	0.00192546
AT1G52940	intron 3	+	1.4093e-09
AT1G53285	intron 1	-	0.0224904
AT1G53400	intron 2	-	4.51365e-16
AT1G53780	intron 1	+	0.00173277
AT1G53780	intron 7	+	0.00493581
AT1G54410	intron 1	-	0.000205949
AT1G55000	intron 2	+	0.0169835
AT1G55000	intron 2	-	0.0224499
AT1G55310	intron 3	+	0.00857617
AT1G55350	intron 30	-	0.0106943
AT1G55680	intron 8	-	0.000387934
AT1G55970	intron 5	-	0.0244946
AT1G58025	intron 1	+	0.0104069
AT1G59750	intron 1	+	0.0209
AT1G60200	intron 1	+	0.0403625
AT1G60850	intron 1	-	3.72012e-07
AT1G60986	intron 1	-	0.0481981
AT1G61520	intron 1	+	0
AT1G61740	intron 1	-	0.00180403
AT1G62040	intron 2	+	0.00633151
AT1G62480	intron 1	+	0.0112868
AT1G64810	intron 1	-	0.00719483
AT1G65440	intron 18	+	0.00480973
AT1G65960	intron 2	-	0
AT1G66090	intron 1	-	1.07669e-15
AT1G66240	intron 1	-	0.000779587
AT1G66260	intron 3	+	0.00578078
AT1G67590	intron 2	+	0.00482552
AT1G67800	intron 1	-	0.0358541
AT1G68190	intron 2	+	0.0482609
AT1G68320	intron 2	-	0.0450425
AT1G68520	intron 1	+	3.12395e-14
AT1G69252	intron 1	+	0.00792837
AT1G69310	intron 4	-	0.0293982
AT1G69420	intron 1	+	0.00860376
AT1G69740	intron 1	+	0.00468966
AT1G70660	intron 4	-	0.00018166
AT1G70830	intron 2	+	3.85345e-08
AT1G74840	intron 3	-	0.0167853
AT1G74960	intron 1	+	0.0243816
AT1G75190	intron 1	-	0.000253938
AT1G75500	intron 6	-	0.000203561
AT1G75860	intron 1	-	0.00152817
AT1G76180	intron 2	-	0.0176575
AT1G77180	intron 2	-	0.000477597
AT1G78030	intron 2	-	0.00225146
AT1G78070	intron 4	-	1.30323e-34
AT1G79750	intron 10	-	0.0479886
AT1G79940	intron 11	-	3.28732e-07
AT1G80420	intron 1	+	0.00146421
AT2G01008	intron 2	-	8.51241e-06
AT2G01100	intron 2	+	0.00194228
AT2G01220	intron 4	+	0.0102954
AT2G02100	intron 1	-	1.11354e-09
AT2G02120	intron 1	-	1.04325e-06
AT2G02280	intron 1	-	5.16561e-09
AT2G02960	intron 1	+	0.0380457
AT2G03330	intron 1	+	0.00122398
AT2G03470	intron 1	-	0.00824472
AT2G03890	intron 2	+	1.66051e-10
AT2G05160	intron 2	-	0.00183338
AT2G05185	intron 2	+	0.048235
AT2G05380	intron 1	-	0.031451
AT2G05380	intron 2	-	0.0234858
AT2G05440	intron 2	+	0.00268766
AT2G05520	intron 2	-	4.30112e-08
AT2G05790	intron 2	+	0.0172454
AT2G07042	intron 2	-	0.00492257
AT2G07774	intron 1	-	0.0218247
AT2G13360	intron 1	+	2.32316e-06
AT2G15050	intron 1	+	0.0492831
AT2G15480	intron 2	-	7.3163e-11
AT2G15970	intron 2	-	0.0223693
AT2G15970	intron 3	-	0.0207386
AT2G15970	intron 4	-	0
AT2G17360	intron 5	-	1.1023e-15
AT2G17695	intron 1	-	0.00145909
AT2G17840	intron 3	-	0.0106462
AT2G18790	intron 3	-	9.40213e-05
AT2G20670	intron 2	+	1.78104e-11
AT2G21160	intron 6	-	0.000278841
AT2G21660	intron 2	-	1.57243e-16
AT2G22080	intron 2	-	4.15454e-08
AT2G23790	intron 1	+	1.21964e-06
AT2G23910	intron 1	-	0.00622383
AT2G23980	intron 1	-	0.00363275
AT2G24270	intron 1	+	1.53132e-05
AT2G26250	intron 1	+	0.0227407
AT2G26540	intron 5	+	0.0296766
AT2G26600	intron 1	+	0.0117744
AT2G27710	intron 3	-	2.10084e-09
AT2G28900	intron 4	-	7.26797e-18
AT2G28900	intron 2	-	0
AT2G28930	intron 1	-	5.37432e-06
AT2G29090	intron 1	-	0.000236208
AT2G29140	intron 1	+	0.0200804
AT2G30570	intron 1	+	0.000115136
AT2G30760	intron 1	-	9.31473e-15
AT2G30766	intron 1	-	0.000988623
AT2G30860	intron 3	-	1.28719e-12
AT2G31360	intron 4	-	0.000757036
AT2G32300	intron 1	-	0.0234624
AT2G32690	intron 1	+	0
AT2G33380	intron 4	+	0.00545812
AT2G33670	intron 2	-	0.0244542
AT2G33800	intron 1	+	0.00633873
AT2G35060	intron 1	+	0.00241432
AT2G35840	intron 9	-	0.0485302
AT2G36320	intron 1	+	9.50517e-17
AT2G36570	intron 1	-	0.0487676
AT2G37340	intron 2	+	2.98858e-09
AT2G38780	intron 1	-	0.0120936
AT2G39000	intron 1	+	0.00698115
AT2G39010	intron 2	-	1.63766e-05
AT2G39010	intron 1	-	1.3634e-13
AT2G39450	intron 3	-	0.0106162
AT2G40400	intron 7	-	0.00728741
AT2G40510	intron 2	-	0.047712
AT2G41231	intron 1	-	0.00362197
AT2G42170	intron 1	+	0.0418498
AT2G42530	intron 1	-	2.31254e-39
AT2G42540	intron 1	-	0
AT2G42540	intron 3	-	0
AT2G43150	intron 1	-	4.40483e-06
AT2G43160	intron 13	-	0.00409415
AT2G43750	intron 1	+	5.38821e-05
AT2G43970	intron 6	+	0.0337889
AT2G44735	intron 2	+	0.00591896
AT2G45170	intron 1	+	0.000916919
AT2G45820	intron 1	-	0.0086091
AT2G45960	intron 1	+	0.014575
AT2G45990	intron 7	-	0.00115184
AT2G47250	intron 3	-	0.000242125
AT2G47570	intron 1	-	3.78534e-14
AT2G47570	intron 1	+	1.00234e-15
AT2G47610	intron 1	-	0.02126
AT3G01490	intron 2	+	0.000891876
AT3G01500	intron 9	-	0.0293072
AT3G01910	intron 2	+	0.027085
AT3G02150	intron 2	-	0.0476434
AT3G02470	intron 1	+	0.0484389
AT3G02720	intron 1	-	0.0475749
AT3G02870	intron 1	-	0.0463353
AT3G03150	intron 1	+	4.34104e-06
AT3G03380	intron 4	-	0.00312656
AT3G04590	intron 5	-	0.00489287
AT3G05090	intron 18	-	0.0166574
AT3G05290	intron 1	-	0.00620792
AT3G05870	intron 4	-	7.09726e-17
AT3G05905	intron 2	+	0.0133449
AT3G05910	intron 9	+	0.01883
AT3G06130	intron 4	+	0.00519775
AT3G06850	intron 1	+	0.0489547
AT3G07215	intron 1	+	0.0143853
AT3G09200	intron 1	-	0.0103927
AT3G09630	intron 1	-	0.0466689
AT3G09690	intron 1	+	0.00568716
AT3G10020	intron 1	+	0
AT3G10230	intron 1	+	1.28443e-13
AT3G10915	intron 1	+	0.0247692
AT3G11165	intron 1	-	0.0448606
AT3G11930	intron 1	-	0.000363275
AT3G13810	intron 1	-	1.71702e-09
AT3G14420	intron 1	+	0.000335162
AT3G15450	intron 2	+	1.01164e-05
AT3G15770	intron 1	+	0.00631952
AT3G16240	intron 2	+	5.5019e-27
AT3G16400	intron 3	+	0.0327961
AT3G16470	intron 3	+	7.87267e-12
AT3G16770	intron 1	-	9.13904e-06
AT3G17020	intron 1	-	0.000218586
AT3G17609	intron 1	-	0.00775105
AT3G18035	intron 2	+	0.000686878
AT3G18050	intron 1	+	0.000478156
AT3G19820	intron 1	+	0.0420627
AT3G20362	intron 1	-	3.11463e-12
AT3G20362	intron 2	-	0
AT3G20630	intron 4	-	2.81512e-06
AT3G21710	intron 2	-	8.69375e-11
AT3G22845	intron 2	-	0.0456264
AT3G23080	intron 1	+	5.34113e-05
AT3G24100	intron 1	+	0.0224424
AT3G24170	intron 1	-	0.00274712
AT3G24500	intron 1	+	1.12215e-07
AT3G25690	intron 3	+	2.05846e-07
AT3G25820	intron 4	+	6.955e-06
AT3G25820	intron 5	+	4.25289e-06
AT3G25830	intron 4	+	6.91153e-06
AT3G26180	intron 1	+	0.0195268
AT3G26510	intron 3	+	2.44624e-06
AT3G26520	intron 1	+	0
AT3G26670	intron 1	+	0.0042715
AT3G27690	intron 1	+	2.91197e-09
AT3G28370	intron 8	-	0.0317156
AT3G29240	intron 1	+	3.36704e-10
AT3G29390	intron 10	-	0.00150933
AT3G41762	intron 1	-	0.00213026
AT3G44110	intron 6	-	2.88724e-11
AT3G44300	intron 2	-	0.0209487
AT3G45260	intron 2	-	0.0244139
AT3G45740	intron 1	+	0.0110993
AT3G46130	intron 1	+	0.00993435
AT3G47350	intron 6	+	2.67616e-32
AT3G48060	intron 2	-	1.52513e-06
AT3G48360	intron 3	+	0.00470602
AT3G48480	intron 1	-	0.0140951
AT3G48740	intron 5	-	8.35356e-10
AT3G49010	intron 3	-	0.0035294
AT3G49668	intron 1	+	3.36986e-17
AT3G49725	intron 2	-	0.00716107
AT3G50350	intron 1	-	0.00015534
AT3G50560	intron 2	+	5.885e-06
AT3G50820	intron 1	+	0.0299337
AT3G51240	intron 1	-	0.00121838
AT3G51640	intron 1	+	0.000147084
AT3G51730	intron 4	+	0.00198218
AT3G51730	intron 2	+	3.5845e-18
AT3G52840	intron 6	-	0.003745
AT3G52840	intron 12	-	0.0446802
AT3G52890	intron 1	-	6.98447e-08
AT3G53240	intron 1	+	1.57825e-29
AT3G54400	intron 2	-	4.02396e-12
AT3G54500	intron 3	-	0.00190323
AT3G54590	intron 1	-	0.0011892
AT3G54890	intron 3	+	2.16532e-11
AT3G55180	intron 6	-	0.0472356
AT3G55240	intron 2	+	0.0116997
AT3G55240	intron 1	+	0.0170493
AT3G56050	intron 1	+	0.000101214
AT3G56940	intron 1	+	0
AT3G57660	intron 12	-	0.0243737
AT3G58110	intron 1	+	0.0163202
AT3G58530	intron 8	-	0.00313823
AT3G61430	intron 1	+	0.0380611
AT3G61640	intron 1	-	0.0410461
AT3G61890	intron 1	-	0.0455013
AT3G62290	intron 7	+	1.95609e-16
AT3G62720	intron 1	+	0.0247992
AT3G62870	intron 4	-	0.0151717
AT4G01070	intron 1	+	9.95724e-25
AT4G01520	intron 1	+	0.00329836
AT4G01590	intron 1	+	0.0484659
AT4G01700	intron 1	-	0.0101879
AT4G02200	intron 5	-	3.74095e-07
AT4G02590	intron 6	-	0.00440417
AT4G02890	intron 2	+	8.50056e-06
AT4G02890	intron 2	-	2.47666e-10
AT4G02970	intron 1	-	0.000444262
AT4G03560	intron 21	+	6.82294e-06
AT4G04330	intron 3	-	0
AT4G04692	intron 1	+	0.0453334
AT4G05050	intron 1	-	9.29441e-15
AT4G05050	intron 2	-	0
AT4G05320	intron 2	+	1.26613e-33
AT4G07410	intron 7	-	4.65202e-06
AT4G08390	intron 7	-	1.34174e-07
AT4G09200	intron 5	-	0.00494472
AT4G09250	intron 5	-	0.00493121
AT4G09310	intron 5	-	0.00491777
AT4G09620	intron 1	-	0.000176496
AT4G12560	intron 2	+	2.8008e-19
AT4G12800	intron 1	+	0.0137567
AT4G13270	intron 1	-	0.00053263
AT4G13495	intron 3	+	6.2595e-07
AT4G13495	intron 1	+	0
AT4G13850	intron 5	-	4.56119e-17
AT4G13940	intron 2	-	0
AT4G14370	intron 4	-	0.0104809
AT4G14660	intron 1	-	0.00847518
AT4G15160	intron 1	-	6.49133e-09
AT4G17090	intron 3	-	4.36648e-07
AT4G17250	intron 1	+	0.0406734
AT4G18390	intron 2	-	0.00215766
AT4G18810	intron 16	-	0.0209097
AT4G19160	intron 1	+	1.91632e-16
AT4G19410	intron 13	-	0.00115874
AT4G20260	intron 5	+	0
AT4G20340	intron 1	-	0.0194683
AT4G20830	intron 1	-	0.0333173
AT4G21215	intron 2	-	0.00566569
AT4G21570	intron 3	-	0.0218975
AT4G23430	intron 3	-	0.033554
AT4G23470	intron 8	-	0.0485256
AT4G23600	intron 6	-	0.00080583
AT4G23670	intron 1	+	2.60972e-08
AT4G24415	intron 3	-	0.0454389
AT4G24890	intron 3	-	0.0243337
AT4G24960	intron 3	-	0.0357437
AT4G24990	intron 2	-	0.0235314
AT4G25100	intron 1	+	7.64539e-07
AT4G25530	intron 3	-	0.0218591
AT4G27050	intron 1	+	0.0251942
AT4G29020	intron 1	+	4.56611e-08
AT4G29310	intron 2	+	8.24016e-05
AT4G31700	intron 1	-	0.00489112
AT4G31780	intron 7	-	0.0214633
AT4G32130	intron 3	-	1.26754e-05
AT4G32190	intron 1	-	0.0234922
AT4G32785	intron 2	-	0.0218208
AT4G32850	intron 11	-	0.0484954
AT4G32940	intron 8	-	0.00222332
AT4G33130	intron 2	-	0.0108397
AT4G33980	intron 5	-	3.82525e-31
AT4G34150	intron 4	-	0.00603185
AT4G35100	intron 4	+	8.09977e-06
AT4G35770	intron 4	+	0.000194533
AT4G35770	intron 3	+	0.000216304
AT4G36800	intron 1	+	3.77388e-05
AT4G37409	intron 1	+	0.022157
AT4G37460	intron 12	-	0.0217826
AT4G37480	intron 2	+	0.0109616
AT4G38420	intron 1	-	0.0442034
AT4G38470	intron 15	+	0.0488906
AT4G38545	intron 3	-	0.000806724
AT4G38545	intron 2	-	0.000482986
AT4G38580	intron 1	-	1.52799e-22
AT4G38600	intron 17	-	2.7245e-07
AT4G39090	intron 2	+	0.0473532
AT4G39260	intron 1	+	0.0229966
AT4G39260	intron 2	-	0.00413268
AT5G01810	intron 3	-	0.000314251
AT5G02160	intron 1	+	0.000543542
AT5G02370	intron 12	-	0.000879684
AT5G02810	intron 5	+	0.0162881
AT5G03290	intron 3	-	0.0217446
AT5G03850	intron 1	-	0.000512006
AT5G04430	intron 5	-	5.92141e-20
AT5G04740	intron 2	+	0.00121524
AT5G05000	intron 1	-	0.00751479
AT5G05270	intron 1	-	0.0332646
AT5G05550	intron 1	+	0.00111777
AT5G05690	intron 1	+	3.88114e-08
AT5G05820	intron 3	-	5.45182e-06
AT5G06440	intron 1	+	0.0414113
AT5G06865	intron 1	-	0.0161666
AT5G07225	intron 3	-	0.000196036
AT5G07440	intron 1	+	0.0485148
AT5G08640	intron 3	-	0.00625596
AT5G08650	intron 11	-	0.0217067
AT5G08760	intron 1	-	1.495e-08
AT5G09420	intron 12	-	0.0441372
AT5G10350	intron 3	+	0.00374421
AT5G10360	intron 5	-	0.00192024
AT5G10540	intron 17	+	9.69485e-13
AT5G11330	intron 4	+	0.010938
AT5G12170	intron 1	-	0.00434938
AT5G13050	intron 5	+	0.000232383
AT5G13840	intron 1	+	2.53818e-05
AT5G14040	intron 3	-	0.0104577
AT5G14400	intron 7	-	0.00307791
AT5G14565	intron 1	-	2.19598e-08
AT5G14740	intron 7	+	0.00142039
AT5G14740	intron 9	+	1.22588e-06
AT5G14940	intron 1	-	6.6892e-06
AT5G15100	intron 3	-	0.0466368
AT5G15845	intron 6	-	4.85651e-08
AT5G15845	intron 7	-	1.85749e-07
AT5G15970	intron 2	-	6.83908e-10
AT5G16650	intron 6	+	0.0405488
AT5G18310	intron 1	+	0.0485075
AT5G18310	intron 2	-	3.71641e-07
AT5G18380	intron 1	-	2.04357e-10
AT5G19030	intron 3	-	0.00222515
AT5G19150	intron 11	+	0
AT5G19190	intron 1	+	1.55769e-07
AT5G19221	intron 2	-	0.010682
AT5G19221	intron 1	-	4.30267e-05
AT5G19221	intron 5	-	0.00112921
AT5G19240	intron 1	-	5.0938e-12
AT5G19940	intron 4	+	0.0468396
AT5G20190	intron 2	-	0.0465712
AT5G20380	intron 7	-	0.000177353
AT5G20790	intron 1	-	7.56868e-22
AT5G22770	intron 28	-	0.0201503
AT5G23020	intron 8	-	0.00159485
AT5G25415	intron 6	-	0.0464406
AT5G26280	intron 3	+	0.000786341
AT5G27860	intron 3	+	3.4775e-26
AT5G28920	intron 7	-	7.5435e-13
AT5G35760	intron 1	-	0.0242938
AT5G36040	intron 1	-	0.00172684
AT5G36940	intron 12	-	0.046246
AT5G37260	intron 1	-	5.04578e-09
AT5G38020	intron 2	-	0.0409211
AT5G38410	intron 2	+	0.0324159
AT5G38420	intron 2	+	5.51824e-19
AT5G39210	intron 2	-	0.00482174
AT5G39890	intron 4	+	1.25649e-08
AT5G42092	intron 1	+	1.0849e-05
AT5G42720	intron 3	-	0.0119375
AT5G42900	intron 5	-	0.00307667
AT5G43380	intron 3	-	0.00221605
AT5G43630	intron 1	-	0.000441612
AT5G44020	intron 2	+	0.00115917
AT5G44190	intron 3	+	0.008768
AT5G44565	intron 1	-	2.2562e-07
AT5G44580	intron 2	-	2.33455e-06
AT5G46490	intron 2	-	0.00115095
AT5G46710	intron 3	-	0.00471525
AT5G47210	intron 5	-	2.34593e-07
AT5G47970	intron 1	-	0.0048779
AT5G50720	intron 4	-	0.00513743
AT5G50810	intron 1	-	0.000966718
AT5G51300	intron 1	+	0.0037332
AT5G51720	intron 1	-	4.63667e-05
AT5G51860	intron 7	-	6.72056e-10
AT5G52570	intron 2	-	0.00812245
AT5G52870	intron 2	-	0.0459253
AT5G53048	intron 1	-	0.00271201
AT5G53050	intron 8	-	0.0010933
AT5G53060	intron 1	-	0.0034356
AT5G53850	intron 2	+	3.08007e-05
AT5G53905	intron 1	-	0.00767913
AT5G54810	intron 1	-	5.0561e-06
AT5G55300	intron 2	+	0.0317095
AT5G55590	intron 1	-	0.000607114
AT5G55670	intron 1	+	0.00118644
AT5G56180	intron 9	+	0.000975038
AT5G56710	intron 3	-	4.31757e-05
AT5G57110	intron 23	-	5.27621e-10
AT5G57345	intron 2	+	0.0223498
AT5G57565	intron 1	+	7.44185e-16
AT5G57860	intron 4	-	0.0472574
AT5G58060	intron 1	-	0.00873356
AT5G58470	intron 6	-	0.00309348
AT5G58700	intron 1	-	5.11397e-06
AT5G58900	intron 1	-	0.000167377
AT5G60510	intron 1	+	0.0217369
AT5G62100	intron 3	+	2.61022e-10
AT5G63160	intron 4	+	1.65952e-10
AT5G64850	intron 2	-	0.00766058
AT5G65050	intron 6	-	0.000527519
AT5G65210	intron 1	+	0.00536345
AT5G65380	intron 5	+	9.29813e-05
AT5G65685	intron 1	+	0.0168077
AT5G66210	intron 11	-	2.75302e-10
AT5G66210	intron 13	-	0.00793904
AT5G66240	intron 1	+	0.000806275
AT5G66570	intron 1	+	0.0152922
AT5G67380	intron 2	+	1.36236e-05

## Sheet: Legend
Supplementary Table S1. Cold regulated alternative splicing events for 24 h cold treatment data (this work), 2 and 10 h from Matsui et al. [11] and pooled time points from Filichkin et al. [38].
Gene	ATG according to TAIR.
Cold response (FC)	The fold change (absolute change > 2) of identified cold responsive genes after 24 h (this work) and for 2 and 10 h from Matsui et al. [11] . The FDR was < 0.05 (this work) or <0.01 for Matsui et al. [11].
Intron	The intron numbering according to the transcript with the most exons.
Type	The letters represent: (r) intron retention or (u) unknown which encompass intron retention, alternative 5'/3' and exon skipping.
Dir	The alternatively spliced intron is not completely excised in either cold treatment (-) or control (+).
P-value	Corrected P-value (FDR < 0.1).
