# Supplementary material for: Genome-Wide Survey of Cold Stress Regulated Alternative Splicing in Arabidopsis thaliana with Tiling Microarray
Source: PLoS One. 2013 Jun 11;8(6):e66511. doi: 10.1371/journal.pone.0066511 (PMC3679080; doi:10.1371/journal.pone.0066511)
Supplement: Table S2 — Correlation values for Figure 3 . (XLS) [file pone.0066511.s006.xls]

## Sheet: Stress-meter results
Table S2. Correlation values for Figure 3
--	drought12h	sig_size	drought24h	sig_size	osmotic12h	sig_size	osmotic24h	sig_size	salt12h	sig_size	salt24h	sig_size	cold3h	sig_size	cold12h	sig_size	cold24h	sig_size	heat1h	sig_size	heat3h	sig_size
2h	0.277465	227	-0.115634	186	0.372002	288	0.315414	200	0.177926	277	0.202421	275	0.786899	523	0.409397	403	0.230568	350	0.121257	319	0.121169	210
10h	0.093755	256	-0.111797	253	0.257984	425	0.402793	362	0.287044	430	0.319528	406	0.31739	511	0.486733	611	0.56276	678	-0.105297	444	-0.105537	336
24h	0.137736	137	-0.407397	210	0.306295	323	0.642664	257	0.359119	378	0.265159	366	0.0653229	311	0.639022	392	0.66372	516	-0.0304214	289	-0.00280109	228
