# Supplementary material for: Genome-Wide Survey of Cold Stress Regulated Alternative Splicing in Arabidopsis thaliana with Tiling Microarray
Source: PLoS One. 2013 Jun 11;8(6):e66511. doi: 10.1371/journal.pone.0066511 (PMC3679080; doi:10.1371/journal.pone.0066511)
Supplement: Table S3 — List of primers used for semi-quantitative and quantitative RT-PCR. (XLS) [file pone.0066511.s007.xls]

## Sheet: Genes w cold-regulated splicing
Table S3. List of primers used for semi-quantitative RT-PCR
Gene	5'	3'
AT1G11545	GGCGTCGTCCTCTATCGCAGC	GGTCGGGTCGAACCAGAGGGAAT
AT1G24090	CTTATGATCCTTTGGAAAAGCTTTC	CAGCTTGGAGTCACCTTTCACTT
AT1G47530	GTCAAACTTTCCTTAGCCTCTGCT	ATCGAAATCATGGCAGTCCAC
AT1G55970	CACAACCCCACTGCCCCTGC	GGTGGCTTCAGCGGCCCTTT
AT2G39550	ACCGCCGTGTCAATCGATTCGG	TGGGAAACTGAGAACTCCTTGAACCAA
AT2G43160	TGCCTTGACAGATCCACGATCCG	ACTCCAGGAACTTTGAGCACTTTCT
AT3G06620	CCAGCAGCAGTGTTATGAACAAGGT	CCTCCAATCCAGTTTTGACGTGCTCTT
AT3G18860	TGTGCCTGGGCAAGCATCTCG	TCCCGTCATATTGAGCAGCATCG
AT3G22420	AGTGAATGTACTCACCCGGCACA	CCGCAAACCTACCGTGAACCGA
AT3G47630	CCTCCTCTGGCTTCGTTCCTCTCC	AGCTCCACCAAGGTGAACCATCCA
AT4G35800	ACTCACCCACATCTCCATCTTATTC	AGATCACTTTGAAACGGTCCCT
AT5G11670	GTCGAGGCCATGGCTACCAACA	CCAGGCAAGTAGGTTTTGCCATC
AT5G24650	GGTGGAAGCCGCCGTTGTCA	GGCTGTCCTTGTAATCCTGCGCT
AT5G26980	AGAGTGAAGAAGTATCTGTAGAGAGGGAGA	GCACGGATGCGCACTTCACC
AT5G56290	GGAGCAGACTCGTAAGCTTGCCCA	TCACCCACGGGACCTTCAGCA

## Sheet: Control genes
Table S3. List of primers used for semi-quantitative RT-PCR
Gene	5'	3'
Cyclophilin	CACCGGACCGGGGATCCTGT	AGCCTTCCACGACCTGCCCA
RD29A	GTTGGGAGGAAATTTTCCGGT	GGAGATAGGTAACTTCGTCGTCA
upf3	ACAAGCCGAGTCCAAGGCCCT	TGCGACCTCCAACACGGCG

## Sheet: Transcripts for qPCR
Table S3. List of primers used for quantitative RT-PCR
Gene	Transcript type	5'	3'
AT1G47530	alternative	GCTGAGACTTCGCTTGTAATGAAA	CCACCCTTCTATATTCATGCAAATG
	constitutive	GCTTTGTTTGGAGTTTTGGTACTTG	CCACCCTTCTATATTCATGCAAATG
AT3G06620	alternative	AACAAGTCGGACAAGGTTCATGT	GGATGCACGTATAAATCAACAAATG
	constitutive	TCGGACAAGGTTCATGTGGAA	ACACTTTTACAGCTACATCAGATCCAA
AT4G35800	alternative	ATACAGTCCCAGCAGCCCATAC	AAACCCCAATGGTTCCAAGAG
	constitutive	ACAGTCCCAGCAGCCCATAC	AATCATGACCTAAAACATGGATTGC
Cyclophilin	-	TGCCAGGGAGGAGATTTCAC	TTGCTCCCGTAGATCGACTCA
